# Supplementary material for: Long-Term Stability of Bacterial Associations in a Microcosm of Ostreococcus tauri (Chlorophyta, Mamiellophyceae)
Source: Front Plant Sci. 2022 Apr 8;13:814386. doi: 10.3389/fpls.2022.814386 (PMC9024300; doi:10.3389/fpls.2022.814386)
Supplement: Supplementary file 2 [file Table_1.XLSX]

## Sheet: Feuil1
pathway	gene	MAG_Wino	MAG_Roseo	MAC_Balnep	MAG_Muri
Biotin	BioF	1	1	1	1
Biotin	BioA	1	1	1	1
Biotin	BioD	0	0	0	1
Biotin	BioB	0	0	0	1
Niacin	KMO	0	0	0	0
Niacin	KYNU	0	0	0	0
Niacin	nadB	0	1	0	1
Niacin	nadX	0	1	0	0
Niacin	nadA	0	0	0	0
Niacin	nadC	0	0	1	1
B12 (adenisylcobalamin)	C5-GltX	0	1	1	1
B12 (adenisylcobalamin)	C5-C4-HemA	0	1	0	1
B12 (adenisylcobalamin)	C5-HemL	0	1	0	1
B12 (adenisylcobalamin)	HemB	0	1	0	1
B12 (adenisylcobalamin)	HemC	0	0	0	1
B12 (adenisylcobalamin)	CysG	0	0	0	1
B12 (adenisylcobalamin)	CobA	0	1	0	1
B12 (adenisylcobalamin)	Ae-cobI	0	1	0	0
B12 (adenisylcobalamin)	Ae-cobG	0	0	0	0
B12 (adenisylcobalamin)	Ae-cobJ	0	1	0	0
B12 (adenisylcobalamin)	Ae-cobM	0	1	0	0
B12 (adenisylcobalamin)	Ae-cobF	0	1	0	0
B12 (adenisylcobalamin)	Ae-cobK	0	1	0	0
B12 (adenisylcobalamin)	Ae-cobL	0	1	0	0
B12 (adenisylcobalamin)	Ae-cobH	0	1	0	0
B12 (adenisylcobalamin)	Ae-cobB	0	0	1	1
B12 (adenisylcobalamin)	Ae-cobNST	0	0	0	0
B12 (adenisylcobalamin)	Ana-CbiK	0	0	0	0
B12 (adenisylcobalamin)	Ana-CbiL	0	0	0	0
B12 (adenisylcobalamin)	Ana-CbiH	0	1	0	0
B12 (adenisylcobalamin)	Ana-CbiF	0	0	0	0
B12 (adenisylcobalamin)	Ana-CbiG	0	0	0	0
B12 (adenisylcobalamin)	Ana-CbiD	0	0	0	0
B12 (adenisylcobalamin)	Ana-CbiJ	0	0	0	0
B12 (adenisylcobalamin)	Ana-CbiET	0	0	0	0
B12 (adenisylcobalamin)	Ana-CbiC	0	0	0	0
B12 (adenisylcobalamin)	Ana-CbiA	0	0	0	0
B12 (adenisylcobalamin)	CobO	0	1	0	0
B12 (adenisylcobalamin)	CbiP	0	0	0	0
B12 (adenisylcobalamin)	CobQ	0	1	0	0
B12 (adenisylcobalamin)	CbiP	0	0	0	0
B12 (adenisylcobalamin)	CobR	0	0	0	0
B12 (adenisylcobalamin)	CbiA	0	0	0	0
B12 (adenisylcobalamin)	CobCD	0	0	0	0
B12 (adenisylcobalamin)	CobP	0	1	0	0
B12 (adenisylcobalamin)	CbiB	0	0	0	0
B12 (adenisylcobalamin)	PduX	0	0	0	0
B12 (adenisylcobalamin)	CobD	0	1	0	0
B12 (adenisylcobalamin)	CobS	0	1	0	0
B12 (adenisylcobalamin)	CobV	0	1	0	0
B12 (adenisylcobalamin)	CobC	0	1	0	0
B12 (adenisylcobalamin)	CobU	0	1	0	0
B12 (adenisylcobalamin)	CobT	0	1	0	0
