# Supplementary material for: Long-Term Stability of Bacterial Associations in a Microcosm of Ostreococcus tauri (Chlorophyta, Mamiellophyceae)
Source: Front Plant Sci. 2022 Apr 8;13:814386. doi: 10.3389/fpls.2022.814386 (PMC9024300; doi:10.3389/fpls.2022.814386)
Supplement: Supplementary file 3 [file Table_2.XLSX]

## Sheet: Feuil1
Pathway	gene	GI (Helliwell et al. 2016)	Roseovarius (UniProtKB)	Winograskyella (UniprotKB)	Muricauda(UniprotKB	Balnelola(UniprotKB)
Biotin	BioF		A0A1V0RIL4	nd	nd	A0A350PIM0
Biotin	BioA		A0A5P3A902	A0A024FH29	A0A0D5YR99	A0A3D4USC0
Biotin	BioD		A0A1X6ZME0	A0A024FFS6	A0A0D5YS93	A0A1B6YDK9
Biotin	BIO1
Biotin	BioB		A0A1M6ZWU0	A0A024FGV8	A0A0D5YR70	A0A1B6Y6Y3
Niacin	KMO		nd	A0A024FIH5	A0A0D5YTV9	nd
Niacin	KYNU		A0A2E1DNT2	A0A1P8RVA3	A0A0D5YV83	nd
Niacin	nadB		A0A1X7BQ57	A0A6L6U6A5	A0A4S8RFH2	A0A2D9FU19
Niacin	nadX		A0A2D9CPK6	nd	A0A2E1ATI7	nd
Niacin	nadA		A0A176FC15	A0A1M5KUD9	A0A4S8RFE3	A0A1B6Y9L4
Niacin	nadC		A3X3M5	A0A368MF96	A0A371JU04	A0A3M8FYX4
B12 (adenisylcobalamin)	C5-GltX		A0A0L6CSV2	S7VWK4	A0A0D5YRQ3	A0A1B6YBG3
B12 (adenisylcobalamin)	C5-C4-HemA		A0A1V0RKU9	A0A1H1SG57	A0A1M5ML03	A0A1B6YBI0
B12 (adenisylcobalamin)	C5-HemL		A0A1X7A0V8	A0A3D9LNW0	A0A1M5JWA7	A0A2D8CFS3
B12 (adenisylcobalamin)	HemB		A0A0T5PAU6	A0A3M8GFI3	0A6G7J6P6	nd
B12 (adenisylcobalamin)	HemC		A0A1H7NVG5	A0A6L6UBS8	A0A4S8RR07	A0A2D9FQ32
B12 (adenisylcobalamin)	HemD		nd	nd	nd	nd
B12 (adenisylcobalamin)	CysG	118137	A0A1V0RJX4	S7X9E6	nd	nd
B12 (adenisylcobalamin)	CobA	399274	A0A2D9CTK4	A0A7G8W7L3	A0A5N5IQZ1	nd
B12 (adenisylcobalamin)	Ae-cobI		A0A1V0RRW5	nd	nd	nd
B12 (adenisylcobalamin)	Ae-cobG		A0A7G2U7N8	nd	nd	nd
B12 (adenisylcobalamin)	Ae-cobJ		A0A0T5NZ67	nd	nd	nd
B12 (adenisylcobalamin)	Ae-cobM		A0A1V0RRW8	nd	nd	nd
B12 (adenisylcobalamin)	Ae-cobF		A0A0L6CRE2	nd	nd	nd
B12 (adenisylcobalamin)	Ae-cobK		A0A0L6CR75	nd	nd	nd
B12 (adenisylcobalamin)	Ae-cobL		A0A0L6CRE5	nd	nd	nd
B12 (adenisylcobalamin)	Ae-cobH		A0A0T5NSC4	nd	nd	nd
B12 (adenisylcobalamin)	Ae-cobB		A0A0T5NVX7	nd	A0A0D5YP70	A0A2D9FPK0
B12 (adenisylcobalamin)	Ae-cobNST		nd	nd	nd	nd
B12 (adenisylcobalamin)	Ana-CbiK		nd	nd	nd	nd
B12 (adenisylcobalamin)	Ana-CbiL	20141258	nd	nd	nd	nd
B12 (adenisylcobalamin)	Ana-CbiH	543948	nd	nd	nd	nd
B12 (adenisylcobalamin)	Ana-CbiF	61220314	nd	nd	nd	nd
B12 (adenisylcobalamin)	Ana-CbiG	543947	nd	A0A7K1GH98	nd	nd
B12 (adenisylcobalamin)	Ana-CbiD	543944	nd	nd	nd	nd
B12 (adenisylcobalamin)	Ana-CbiJ	543949	nd	nd	nd	nd
B12 (adenisylcobalamin)	Ana-CbiET	61220317	nd	nd	nd	nd
B12 (adenisylcobalamin)	Ana-CbiC	543943	nd	nd	nd	nd
B12 (adenisylcobalamin)	Ana-CbiA	20141224	nd	A0A1P8RW06	A0A424M0R2	A0A3D4V2H8
B12 (adenisylcobalamin)	CobO	A0A1V0RMN5	A0A1V0RMN5	nd	nd	nd
B12 (adenisylcobalamin)	CbiP	543955	nd	nd	nd	nd
B12 (adenisylcobalamin)	CobQ	A0A0A0HLZ2	A0A0A0HLZ2	nd	A0A6G7J613	nd
B12 (adenisylcobalamin)	CbiP	nd	nd	nd	nd	nd
B12 (adenisylcobalamin)	CobR	nd	nd	nd	nd	nd
B12 (adenisylcobalamin)	CobCD	nd	nd	nd	nd	nd
B12 (adenisylcobalamin)	CobU	nd	nd	nd	nd	nd
B12 (adenisylcobalamin)	CobP	A0A0L6CST1	A0A0L6CST1	nd	nd	nd
B12 (adenisylcobalamin)	CbiB	543942	nd	nd	nd	nd
B12 (adenisylcobalamin)	PduX	nd	nd	nd	nd	nd
B12 (adenisylcobalamin)	CobD	A0A0L6CWZ3	A0A0L6CWZ3	nd	nd	nd
B12 (adenisylcobalamin)	CobS	20141415	A3W9C6	nd	nd	nd
B12 (adenisylcobalamin)	CobV	A0A1V0RLF7	A0A1V0RLF7	nd	nd	nd
B12 (adenisylcobalamin)	CobC	20141373	A0A1X7BPI3	nd	nd	nd
B12 (adenisylcobalamin)	CobU	1705975	A0A0T5PCR5	nd	nd	nd
B12 (adenisylcobalamin)	CobT	20141416	A0A0A0HKB9	nd	nd	nd
