# Supplementary material for: Long-Term Stability of Bacterial Associations in a Microcosm of Ostreococcus tauri (Chlorophyta, Mamiellophyceae)
Source: Front Plant Sci. 2022 Apr 8;13:814386. doi: 10.3389/fpls.2022.814386 (PMC9024300; doi:10.3389/fpls.2022.814386)
Supplement: Supplementary file 4 [file Table_3.XLSX]

## Sheet: Feuil1
TXSScan output from Abby and Rocha (2017)
	Winogradskyella MAG	Roseovarius MAG	Balneola MAG	Muricauda
Flagellum
Mandatory genes:
Flg_sctJ_FLG	0	2	0	0
Flg_sctS_FLG	0	2	0	0
Flg_sctN_FLG	1	4	2	1
Flg_flgB	0	3	0	0
Flg_sctQ_FLG	0	2	0	0
Flg_sctT_FLG	0	2	0	0
Flg_sctU_FLG	0	2	0	0
Flg_fliE	0	2	0	0
Flg_sctR_FLG	0	2	0	0
Flg_flgC	0	2	0	0
Flg_sctV_FLG	0	2	0	0
Forbidden genes:
T3SS_sctC	0	0	0	0
Tad (Tight adherence pilus genes)
Mandatory genes:
Tad_rcpA	0	1	0	0
Tad_tadZ	0	2	0	0
Tad_tadV	0	1	0	0
Tad_tadC	0	1	0	0
Tad_tadB	0	1	0	0
Tad_tadA	0	3	0	0
Accessory genes:
Tad_tadF	0	0	0	0
Tad_tadE	0	0	0	0
Tad_flp	0	0	0	0
T1SS (Type I Secretion System)
Mandatory genes:
T1SS_omf	7	2	7	8
T1SS_mfp	2	5	1	1
T1SS_abc	4	9	1	7
Multi_syst genes:
T1SS_omf	0	0	0	0
T9SS (Type 9 Secretion System)
Mandatory genes:
T9SS_porV	1	0	2	1
T9SS_sprE	1	0	1	1
T9SS_sprA_PF14349	1	0	1	1
T9SS_gldN_TIGR03523	1	0	0	1
T9SS_gldK_TIGR03525	1	0	0	1
T9SS_sprT	1	0	0	1
T9SS_gldM_TIGR03517	1	0	0	1
T9SS_gldL_TIGR03513	1	0	0	1
Accessory genes:
T9SS_gldJ_TIGR03524	1	0	0	1
T9SS_porU	1	0	1	0
T9SS_porQ	2	0	6	2
